# Supplementary material for: A BAC library of the SP80-3280 sugarcane variety (saccharum sp.) and its inferred microsynteny with the sorghum genome
Source: BMC Res Notes. 2012 Apr 23;5:185. doi: 10.1186/1756-0500-5-185 (PMC3419638; doi:10.1186/1756-0500-5-185)
Supplement: Additional file 2 — Table S2. Position coordinates of 42 BES pairs into the 10 sorghum chromosomes. [file 1756-0500-5-185-S2.xls]

## Sheet: 42 BES pairs
Supplemental Table 2 - Position coordinates of 42 BES pairs into the 10 sorghum chromosomes.
Sugarcane BAC	Sorghum chromosome	Forward chromosome position (.b)	E-value	Reverse chromosome position (.g)	E-value	Estimated sorghum syntenc size (bp)	Sugarcane BAC size (bp)
SCSBa0003A24	2	74288971	0.0	74486173	4e-74	197203	117770
SCSBa0004C24	3	71753270	0.0	71855132	0.0	101863	124980
SCSBa0010C24	3	40249741	3e-65	40178428	1e-54	71314	140230
SCSBa0015A24	10	58773027	2e-116	58853259	6e-92	80233	121670
SCSBa0021C24	1	70662536	7e-35	70379692	5e-32	282845	138670
SCSBa0025A24	9	44281097	7e-121	44404512	7e-136	123416	101880
SCSBa0027A24	3	60120673	0.0	60009820	0.0	110854	130830
SCSBa0030C24	6	34491427	0.0	34533867	1e-151	42441	126480
SCSBa0031A24	10	20658817	4e-32	20839680	0.0	180864	131280
SCSBa0031C24	2	58171855	8e-24	58335967	3e-174	164113	130970
SCSBa0038A24	2	45184544	0.0	45370791	2e-120	186248	78600
SCSBa0039C24	3	16889392	0.0	16769011	2e-135	120382	120630
SCSBa0040C24	2	31802041	5e-61	32047384	1e-141	245344	173489
SCSBa0041C24	1	20507363	0.0	20600195	2e-45	92833	137210
SCSBa0042A24	2	37162464	2e-80	37458027	1e-82	295564	127200
SCSBa0046C24	5	7494523	0.0	7400838	1e-82	93686	188640
SCSBa0053C24	10	12247867	0.0	12268743	2e-112	20877	124548
SCSBa0054A24	2	36592889	6e-30	36736744	0.0	143856	102562
SCSBa0057C24	2	39260076	5e-167	39171718	3e-24	88359	130940
SCSBa0058A24	4	11037453	2e-159	11298892	4e-67	261440	96541
SCSBa0058C24	5	55509375	0.0	55316896	4e-47	192480	105911
SCSBa0062A24	8	14964531	0.0	15145853	2e-70	181323	140230
SCSBa0065C24	3	34240595	9e-49	34143870	1e-131	96726	106640
SCSBa0066A24	8	6420909	0.0	6545022	0.0	124114	125996
SCSBa0069C24	10	56342892	5e-23	56536340	1e-97	193449	53030
SCSBa0070A24	2	62684716	0.0	62773764	2e-86	89049	92127
SCSBa0072C24	7	54224489	7e-164	54521008	1e-41	296520	44210
SCSBa0074C24	1	31409470	1e-82	31564723	2e-136	155254	90087
SCSBa0076C24	10	48669699	0.0	48597659	1e-102	72041	139904
SCSBa0078C24	2	56096647	3e-95	56394802	2e-145	298156	112898
SCSBa0079A24	3	47406230	0.0	47280582	1e-52	125649	111460
SCSBa0080A24	9	48831048	0.0	49130635	0.0	299588	119700
SCSBa0080C24	3	29113999	2e-129	28886358	4e-52	227642	125512
SCSBa0081A24	3	42095365	2e-68	42391768	1e-67	296404	63750
SCSBa0083A24	9	52719464	0.0	52810916	3e-55	91453	114955
SCSBa0083C24	4	1159346	5e-96	1219942	2e-34	60597	129840
SCSBa0086A24	1	3364892	0.0	3287097	5e-167	77796	109720
SCSBa0092A24	4	39253285	3e-158	39534550	4e-82	281266	131770
SCSBa0094A24	10	46219935	3e-64	46109567	3e-105	110369	116760
SCSBa0094C24	6	5114815	8e-94	5141312	0.0	26498	121180
SCSBa0095C24	8	18265203	3e-35	18104785	0.0	160419	125790
SCSBa0096C24	2	19034783	6e-30	18904499	2e-130	130285	167680
Total:						6490813	4994270
Sorghum genome expansion compared to Sugarcane:						0.299652

## Sheet: 61 BACs
Supplemental Table 2 - Position coordinates of 112 BES (61 BACs) into the 10 sorghum chromosomes.
Sugarcane BAC	Sorghum chromosome	Forward chromosome position (.b)	E-value	Reverse chromosome position (.g)	E-value	Estimated sorghum syntenc size (bp)	Class
SCSBa0002A24	8	51247493	0.0				Class07
SCSBa0003A24	2	74288971	0.0	74486173	3e-74	197203	Class01
SCSBa0004C24	3	71753270	0.0	71855132	0.0	101863	Class01
SCSBa0010C24	3	40249741	3e-65	40178428	9e-55	71314	Class01
SCSBa0012C24	4	10061516	6e-45	13899451	3e-153	3837936	Class03
SCSBa0013A24	1			72123994	0.0		Class07
SCSBa0015A24	10	58773027	2e-116	58853259	6e-92	80233	Class01
SCSBa0021C24	1	70662536	6e-35	70379692	4e-32	282845	Class01
SCSBa0025A24	9	44281097	6e-121	44404512	7e-136	123416	Class01
SCSBa0027A24	3	60120673	0.0	60009820	0.0	110854	Class01
SCSBa0028C24	7	16656178	5e-52	16770660	4e-98	114483	Class02
SCSBa0030C24	6	34491427	0.0	34533867	1e-151	42441	Class01
SCSBa0031A24	10	20658817	4e-32	20839680	0.0	180864	Class01
SCSBa0031C24	2	58171855	7e-24	58335967	3e-174	164113	Class01
SCSBa0036C24	7			60868951	0.0		Class07
SCSBa0038A24	2	45184544	0.0	45370791	2e-120	186248	Class01
SCSBa0039A24	9			22922845	6e-25		Class07
SCSBa0039C24	3	16889392	0.0	16769011	2e-135	120382	Class01
SCSBa0040C24	2	31802041	5e-61	32047384	1e-141	245344	Class01
SCSBa0041C24	1	20507363	0.0	20600195	2e-45	92833	Class01
SCSBa0042A24	2	37162464	2e-80	37458027	1e-82	295564	Class01
SCSBa0046C24	5	7494523	0.0	7400838	1e-82	93686	Class01
SCSBa0049C24	3	4336800	9e-35				Class07
SCSBa0050C24	9	7595636	0.0				Class07
SCSBa0052A24	4	55545378	0.0	52168921	2e-51	3376458	Class05
SCSBa0053C24	10	12247867	0.0	12268743	2e-112	20877	Class01
SCSBa0054A24	2	36592889	5e-30	36736744	0.0	143856	Class01
SCSBa0057A24	3	61848303	0.0				Class07
SCSBa0057C24	2	39260076	5e-167	39171718	2e-24	88359	Class01
SCSBa0058A24	4	11037453	2e-159	11298892	4e-67	261440	Class01
SCSBa0058C24	5	55509375	0.0	55316896	4e-47	192480	Class01
SCSBa0060A24	10	42077226	5e-170				Class07
SCSBa0062A24	8	14964531	0.0	15145853	2e-70	181323	Class01
SCSBa0063A24	7			19076107	2e-49		Class07
SCSBa0063C24	10	49786791	3e-104	47714346	7e-76	2072446	Class04
SCSBa0065C24	3	34240595	8e-49	34143870	1e-131	96726	Class01
SCSBa0066A24	8	6420909	0.0	6545022	0.0	124114	Class01
SCSBa0069C24	10	56342892	5e-23	56536340	1e-97	193449	Class01
SCSBa0070A24	2	62684716	0.0	62773764	2e-86	89049	Class01
SCSBa0072C24	7	54224489	6e-164	54521008	1e-41	296520	Class01
SCSBa0074C24	1	31409470	9e-83	31564723	1e-136	155254	Class01
SCSBa0076C24	10	48669699	0.0	48597659	1e-102	72041	Class01
SCSBa0078C24	2	56096647	3e-95	56394802	2e-145	298156	Class01
SCSBa0079A24	3	47406230	0.0	47280582	1e-52	125649	Class01
SCSBa0080A24	9	48831048	0.0	49130635	0.0	299588	Class01
SCSBa0080C24	3	29113999	2e-129	28886358	4e-52	227642	Class01
SCSBa0081A24	3	42095365	2e-68	42391768	1e-67	296404	Class01
SCSBa0083A24	9	52719464	0.0	52810916	2e-55	91453	Class01
SCSBa0083C24	4	1159346	4e-96	1219942	2e-34	60597	Class01
SCSBa0084A24	10	61667	1e-116				Class07
SCSBa0085C24	10	18542195	8e-109	16294920	0.0	2247276	Class04
SCSBa0086A24	1	3364892	0.0	3287097	5e-167	77796	Class01
SCSBa0091A24	1	7472870	2e-160	4052722	0.0	3420149	Class03
SCSBa0091C24	9	12270280	0.0	12997862	0.0	727583	Class03
SCSBa0092A24	4	39253285	2e-158	39534550	3e-82	281266	Class01
SCSBa0093C24	1	46651602	0.0	50906083	1e-151	4254482	Class04
SCSBa0094A24	10	46219935	3e-64	46109567	3e-105	110369	Class01
SCSBa0094C24	6	5114815	7e-94	5141312	0.0	26498	Class01
SCSBa0095A24	9	10976049	3e-72	6772313	4e-126	4203737	Class04
SCSBa0095C24	8	18265203	2e-35	18104785	0.0	160419	Class01
SCSBa0096C24	2	19034783	6e-30	18904499	1e-130	130285	Class01
