# Supplementary material for: A BAC library of the SP80-3280 sugarcane variety (saccharum sp.) and its inferred microsynteny with the sorghum genome
Source: BMC Res Notes. 2012 Apr 23;5:185. doi: 10.1186/1756-0500-5-185 (PMC3419638; doi:10.1186/1756-0500-5-185)
Supplement: Additional file 3 — Table S3. Gene ontology (GO) categories for genes in the expanded and contracted regions of the color genome compared with the complete genome. [file 1756-0500-5-185-S3.xlsx]

## Sheet: Sheet1
Supplementary Table 3 - Gene ontology (GO) categories for genes in the expanded and contracted regions of the Sorghum bicolor genome compared with the complete genome
GO Category		Expanded Regions		Contracted Regions		Sorghum Genome
		Number	%*	Number	%**	Number	%***
Biological Process	biological adhesion					20	0.0761644
	biological regulation	26	18.1818	13	14.6067	4875	18.5651
	carbon utilization		0		0	13	0.0495068
	cell killing		0		0	5	0.0190411
	cell proliferation	1	0.699301		0	83	0.316082
	cellular component organization or biogenesis	11	7.69231	3	3.37079	1946	7.41079
	cellular process	67	46.8531	49	55.0562	13802	52.561
	death	1	0.699301	2	2.24719	513	1.95362
	developmental process	19	13.2867	8	8.98876	3059	11.6493
	establishment of localization	10	6.99301	6	6.74157	2510	9.55863
	growth		0		0	557	2.12118
	immune system process	3	2.0979	6	6.74157	504	1.91934
	localization	10	6.99301	6	6.74157	2577	9.81378
	locomotion		0		0	25	0.0952055
	metabolic process	74	51.7483	53	59.5506	14434	54.9678
	multi-organism process	3	2.0979	7	7.86517	1271	4.84025
	multicellular organismal process	15	10.4895	8	8.98876	2918	11.1124
	negative regulation of biological process	3	2.0979	1	1.1236	619	2.35729
	nitrogen utilization		0		0	6	0.0228493
	pigmentation		0		0	7	0.0266575
	positive regulation of biological process	3	2.0979	3	3.37079	534	2.03359
	regulation of biological process	23	16.0839	13	14.6067	4592	17.4873
	reproduction	8	5.59441	3	3.37079	1497	5.7009
	reproductive process	8	5.59441	3	3.37079	1482	5.64378
	response to stimulus	26	18.1818	18	20.2247	6259	23.8356
	rhythmic process		0		0	126	0.479835
	signaling	10	6.99301	6	6.74157	1354	5.15633
	sulfur utilization		0		0	1	0.00380822
	viral reproduction		0		0	34	0.129479
Cellular Component	cell	86	60.1399	60	67.4157	16432	62.5766
	cell junction	5	3.4965	3	3.37079	1217	4.6346
	cell part	86	60.1399	60	67.4157	16432	62.5766
	extracellular region	5	3.4965	2	2.24719	572	2.1783
	extracellular region part		0		0	26	0.0990137
	macromolecular complex	7	4.8951	2	2.24719	1781	6.78244
	membrane-enclosed lumen	6	4.1958		0	711	2.70764
	organelle	50	34.965	24	26.9663	9294	35.3936
	organelle part	24	16.7832	6	6.74157	3533	13.4544
	symplast	5	3.4965	3	3.37079	1215	4.62699
Molecular Function	antioxidant activity		0	1	1.1236	213	0.81115
	binding	57	39.8601	41	46.0674	10834	41.2582
	catalytic activity	60	41.958	41	46.0674	10123	38.5506
	channel regulator activity		0		0	1	0.00380822
	electron carrier activity	7	4.8951	3	3.37079	453	1.72512
	enzyme regulator activity		0	1	1.1236	346	1.31764
	metallochaperone activity		0		0	6	0.0228493
	molecular transducer activity	1	0.699301		0	290	1.10438
	nucleic acid binding transcription factor activity	2	1.3986	8	8.98876	1836	6.99189
	nutrient reservoir activity		0		0	71	0.270383
	protein binding transcription factor activity		0		0	61	0.232301
	protein tag		0		0	7	0.0266575
	receptor activity	1	0.699301		0	163	0.62074
	structural molecule activity	2	1.3986	1	1.1236	506	1.92696
	translation regulator activity		0		0	7	0.0266575
	transporter activity	8	5.59441	3	3.37079	1562	5.94844
			143		89		26259
*	Total number of unique Sorghum Genes in Expanded Regions (143)
**	Total number of unique Sorghum Genes in Contracted Regions (89)
***	Total number of unique Sorghum Genes in Sorghum Genome (26.259)
